# Supplementary material for: A natural mutation of the NST1 gene arrests secondary cell wall biosynthesis in the seed coat of a hull-less pumpkin accession
Source: Hortic Res. 2022 Jun 16;9:uhac136. doi: 10.1093/hr/uhac136 (PMC9437724; doi:10.1093/hr/uhac136)
Supplement: supp_data_uhac136 [file supp_data_uhac136.zip]

Archive with 6 entries (6 files):
- Fig. S1.tif
- Fig. S2.tif
- Fig. S3.tif
- Fig. S4.tif
- Fig. S5.tif
- Supplementary Table S1-S5.xlsx
