# Supplementary material for: A natural mutation of the NST1 gene arrests secondary cell wall biosynthesis in the seed coat of a hull-less pumpkin accession
Source: Hortic Res. 2022 Jun 16;9:uhac136. doi: 10.1093/hr/uhac136 (PMC9437724; doi:10.1093/hr/uhac136)
Supplement: supp_data_uhac136 [file supp_data_uhac136.zip › Supplementary Table S1-S5.xlsx]

## Sheet: Table S1
Table S1. The sequencce data summary of BSA project
Sample	Mapped reads	Total reads	Mapping rate(%)	Average depth(X)	Coverage at least 1X(%)	Coverage at least 4X(%)
P-H	18822813	19163892	98.22	9.68	91.9	51.76
P-HL	22182847	22635834	98	11.03	91.79	64.43
H-pool	64118344	65305816	98.18	28.7	96.93	92.54
HL-pool	72119694	73413834	98.24	31.6	97.15	93.43

## Sheet: Table S2
Table S2. The list of KASP markers used in this study
Position	Markers	Primers
422208	CpM1-FAX	GAAGGTGACCAAGTTCATGCTCCGTTACGTATCATCGTCAG
	CpM1-HEX	GAAGGTCGGAGTCAACGGATTCCGTTACGTATCATCGTCAA
	CpM1-R	CTTAAGCTCCGACCAAAATTCATGT
1503148	CpM2-FAX	GAAGGTGACCAAGTTCATGCTACAGCTCAATCCCACCACTAGCA
	CpM2-HEX	GAAGGTCGGAGTCAACGGATTACAGCTCAATCCCACCACTAGCC
	CpM2-R	CCCAGTAGACGCGTTTTAAG
2348111	CpM3-FAX	GAAGGTGACCAAGTTCATGCTGTATTGAAATTGGGGAAACTCGA
	CpM3-HEX	GAAGGTCGGAGTCAACGGATTGTATTGAAATTGGGGAAACTCGC
	CpM3-R	TTCGGTTACCATTCCATTAAGGA
3214782	CpM4-FAX	GAAGGTGACCAAGTTCATGCTCATCCAGTCTGACCAACTTCA
	CpM4-HEX	GAAGGTCGGAGTCAACGGATTCATCCAGTCTGACCAACTTCC
	CpM4-R	GTAACTTGGATCTTAGTAGTGCCAT
4267810	CpM5-FAX	GAAGGTGACCAAGTTCATGCTCTCTCGTCGAAGATAACGTCGCA
	CpM5-HEX	GAAGGTCGGAGTCAACGGATTCTCTCGTCGAAGATAACGTCGCG
	CpM5-R	GCATATAGGCACTATGATTCTGCGG
3722885	CpM6-FAX	GAAGGTGACCAAGTTCATGCTTATGGATAGGTCATTCAGGAAAG
	CpM6-HEX	GAAGGTCGGAGTCAACGGATTTATGGATAGGTCATTCAGGAAAA
	CpM6-R	GCAGCCATCGCATCACTAT
3227436	CpM7-FAX	GAAGGTGACCAAGTTCATGCTAGTGCCTCACCAGAAACTGA
	CpM7-HEX	GAAGGTCGGAGTCAACGGATTAGTGCCTCACCAGAAACTGC
	CpM7-R	AATTTTGGAAGTATGGAGGGCAGA
3732018	CpM8-FAX	GAAGGTGACCAAGTTCATGCTAAGCTCCACATTTCGTCGATCAC
	CpM8-HEX	GAAGGTCGGAGTCAACGGATTCTCCACATTTCGTCGATCAG
	CpM8-R	ACGAACATGAGGTGAAAAAGCTCC
3732129	CpM22-FAX	GAAGGTGACCAAGTTCATGCTAGATGAATGTAGACGAACCTCGC
	CpM22-HEX	GAAGGTCGGAGTCAACGGATTGAATGTAGACGAACCTCGT
	CpM22-R	GAAGCGACGTAAAGCATCTTAGACA
1900172	CpM10-FAX	GAAGGTGACCAAGTTCATGCTAAACCTTCTCCTTAGCAGATGCA
	CpM10-HEX	GAAGGTCGGAGTCAACGGATTAAACCTTCTCCTTAGCAGATGCG
	CpM10-R	CTCTCCAACCAATCCTTTTTAGAC
2866112	CpM11-FAX	GAAGGTGACCAAGTTCATGCTAAGAAAGAGGCAAGAGAAGGGGG
	CpM11-HEX	GAAGGTCGGAGTCAACGGATTAAGAAAGAGGCAAGAGAAGGGGT
	CpM11-R	GCTGAGGTTTCCTATACCCAAAACG
2903540	CpM12-FAX	GAAGGTGACCAAGTTCATGCTCAGATCGAGTTCGTGGGATTTTG
	CpM12-HEX	GAAGGTCGGAGTCAACGGATTCAGATCGAGTTCGTGGGATTTTC
	CpM12-R	CCTCCCTAATCTTCCTTCTAACATC
3715102	CpM13-FAX	GAAGGTGACCAAGTTCATGCTAGGTCTTTTCCTTCCTGCCGTC
	CpM13-HEX	GAAGGTCGGAGTCAACGGATTAGGTCTTTTCCTTCCTGCCGTT
	CpM13-R	CTGAGGAGCTTGCTTAGATGCTTCA
3227471	CpM14-FAX	GAAGGTGACCAAGTTCATGCTAGGCACTGCCCATTATGGACATT
	CpM14-HEX	GAAGGTCGGAGTCAACGGATTAGGCACTGCCCATTATGGACATG
	CpM14-R	CCAGCGTTACTGACATAGCCTAT
3242956	CpM15-FAX	GAAGGTGACCAAGTTCATGCTTTCAGAATTCGAAGAATCCTCGG
	CpM15-HEX	GAAGGTCGGAGTCAACGGATTTTCAGAATTCGAAGAATCCTCGC
	CpM15-R	TGATAGAAAGGGGAAGCGTAAGTT
3675437	CpM16-FAX	GAAGGTGACCAAGTTCATGCTTCTCAGGCTCTCTCGAAAGCTTT
	CpM16-HEX	GAAGGTCGGAGTCAACGGATTTCTCAGGCTCTCTCGAAAGCTTC
	CpM16-R	CAACAACGCAAACTGAGCTCTAAGA
3720809	CpM17-FAX	GAAGGTGACCAAGTTCATGCTCTCCCCTGCCTGTTTCTATGT
	CpM17-HEX	GAAGGTCGGAGTCAACGGATTCTCCCCTGCCTGTTTCTATGC
	CpM17-R	GTATGTCCGGAGTCGGAAAC
3723272	CpM18-FAX	GAAGGTGACCAAGTTCATGCTCCTCTTTGTGCATCTGCTCATGT
	CpM18-HEX	GAAGGTCGGAGTCAACGGATTCCTCTTTGTGCATCTGCTCATGA
	CpM18-R	GGCAGAAAGAATGATGCACTAGGTT
3722885	CpM19-FAX	GAAGGTGACCAAGTTCATGCTTATGGATAGGTCATTCAGGAAAG
	CpM19-HEX	GAAGGTCGGAGTCAACGGATTTATGGATAGGTCATTCAGGAAAA
	CpM19-R	GCAGCCATCGCATCACTAT
3243118	CpM20-FAX	GAAGGTGACCAAGTTCATGCTAAGCCTCTGTTTCTCATACTCCG
	CpM20-HEX	GAAGGTCGGAGTCAACGGATTAAGCCTCTGTTTCTCATACTCCT
	CpM20-R	CCAGAGGTTCCATCAGTGG
3287529	CpM21-FAX	GAAGGTGACCAAGTTCATGCTTTAACCACCGCGGTTAGATAAAG
	CpM21-HEX	GAAGGTCGGAGTCAACGGATTTTAACCACCGCGGTTAGATAAAC
	CpM21-R	AACTAGACACGGTGGTTGG
3481749	CpM22-FAX	GAAGGTGACCAAGTTCATGCTAAGGGCACGTCCATAGTGTCATT
	CpM22-HEX	GAAGGTCGGAGTCAACGGATTAAGGGCACGTCCATAGTGTCATC
	CpM22-R	ATAAGCATGCGGCCATGGG
3629869	CpM23-FAX	GAAGGTGACCAAGTTCATGCTCGAAATTGTGAATGAGAGAGAGG
	CpM23-HEX	GAAGGTCGGAGTCAACGGATTCGAAATTGTGAATGAGAGAGAGA
	CpM23-R	GCTAGAGCAAACATCAAAAGTGTAG
3407896	CpM24-FAX	GAAGGTGACCAAGTTCATGCTTCATGCACTGCAGGGTTGTCTTC
	CpM24-HEX	GAAGGTCGGAGTCAACGGATTTCATGCACTGCAGGGTTGTCTTG
	CpM24-R	AAGTTGCAGGCGTTGGTGAGAG
3411981	CpM25-FAX	GAAGGTGACCAAGTTCATGCTCCCTCTCTGTTTCCAAACAAAAACAtA
	CpM25-HEX	GAAGGTCGGAGTCAACGGATTCCCTCTCTGTTTCCAAACAAAAACATC
	CpM25-R	GAGGGACTTGGGAGTGGCCATT
3480879	CpM26-FAX	GAAGGTGACCAAGTTCATGCTTTTTCTACTCCACTAGTAGGAGT
	CpM26-HEX	GAAGGTCGGAGTCAACGGATTTTTTCTACTCCACTAGTAGGAGA
	CpM26-R	GCTCTAGCTTTCTATCTCATTCA

## Sheet: Table S3
Table S3. The allelic distribution on F2 individuals
F2 individuals	Phynotype	Genotype
1	Hull less	hh
2	hulled	Hh
3	hulled	HH
4	hulled	HH
5	hulled	Hh
6	hulled	Hh
7	hulled	Hh
8	hulled	Hh
9	Hull less	hh
10	hulled	Hh
11	hulled	Hh
12	Hull less	hh
13	Hull less	hh
14	Hull less	hh
15	hulled	HH
16	hulled	HH
18	hulled	HH
19	hulled	Hh
20	hulled	Hh
21	hulled	HH
22	hulled	HH
23	Hull less	hh
24	hulled	Hh
25	hulled	Hh
26	hulled	Hh
27	hulled	Hh
28	hulled	HH
29	hulled	Hh
30	hulled	Hh
31	Hull less	hh
32	Hull less	hh
33	hulled	Hh
34	hulled	HH
36	Hull less	hh
37	hulled	Hh
38	hulled	Hh
39	hulled	Hh
41	hulled	Hh
42	Hull less	hh
43	hulled	HH
44	hulled	Hh
45	hulled	HH
46	hulled	Hh
48	hulled	Hh
50	hulled	HH
51	hulled	Hh
52	Hull less	hh
53	hulled	Hh
54	hulled	Hh
55	hulled	HH
56	Hull less	hh
57	hulled	Hh
58	hulled	HH
59	hulled	Hh
60	hulled	Hh
61	hulled	Hh
62	hulled	Hh
63	Hull less	hh
64	hulled	Hh
65	Hull less	hh
66	hulled	HH
67	hulled	Hh
68	hulled	Hh
69	hulled	Hh
70	hulled	Hh
71	hulled	Hh
72	hulled	HH
73	hulled	HH
75	hulled	Hh
76	Hull less	hh
77	hulled	Hh
78	hulled	Hh
79	hulled	Hh
80	hulled	Hh
81	hulled	HH
82	hulled	Hh
83	hulled	Hh
84	hulled	Hh
85	hulled	Hh
86	hulled	Hh
87	hulled	Hh
88	hulled	Hh
89	hulled	Hh
90	hulled	HH
91	hulled	HH
92	hulled	Hh
93	hulled	Hh
94	hulled	HH
95	hulled	Hh
96	Hull less	hh
97	hulled	Hh
98	hulled	Hh
99	Hull less	hh
100	Hull less	hh
102	hulled	Hh
103	hulled	Hh
104	hulled	Hh
105	Hull less	hh
106	Hull less	hh
107	Hull less	hh
108	hulled	HH
109	Hull less	hh
110	hulled	Hh
111	hulled	Hh
112	Hull less	hh
113	hulled	Hh
114	hulled	Hh
115	Hull less	hh
116	hulled	Hh
117	Hull less	hh
118	hulled	HH
120	hulled	HH
121	hulled	Hh
122	hulled	HH
123	Hull less	hh
124	hulled	Hh
125	hulled	Hh
126	Hull less	hh
127	hulled	HH
128	hulled	HH
129	hulled	HH
130	Hull less	hh
131	hulled	HH
132	hulled	HH
133	hulled	Hh
134	hulled	HH
135	hulled	Hh
136	hulled	Hh
137	hulled	Hh
138	hulled	Hh
139	hulled	Hh
140	Hull less	hh
141	hulled	Hh
142	hulled	HH
144	Hull less	hh
147	Hull less	hh
148	Hull less	hh
149	Hull less	hh
150	Hull less	hh
151	hulled	HH
152	Hull less	hh
153	hulled	Hh
156	hulled	Hh
157	Hull less	hh
158	Hull less	hh
159	hulled	Hh
160	Hull less	hh
161	hulled	Hh
162	hulled	HH
163	hulled	Hh
164	Hull less	hh
165	hulled	Hh
166	hulled	HH
167	hulled	Hh
168	Hull less	hh
169	hulled	Hh
170	hulled	HH
171	hulled	Hh
172	hulled	Hh
174	Hull less	hh
175	hulled	HH
176	hulled	Hh
177	hulled	Hh
178	Hull less	hh
179	hulled	Hh
180	hulled	Hh
181	hulled	HH
182	hulled	HH
185	Hull less	hh
186	hulled	HH
188	Hull less	hh
189	hulled	Hh
190	hulled	Hh
191	hulled	HH
192	Hull less	hh
193	hulled	HH
194	Hull less	hh
195	hulled	Hh
196	hulled	HH
197	hulled	Hh
198	hulled	HH
199	hulled	Hh
200	hulled	Hh
201	Hull less	hh
202	hulled	Hh
203	hulled	Hh
205	hulled	HH
206	hulled	HH
207	hulled	HH
208	hulled	HH
209	hulled	Hh
210	hulled	HH
211	hulled	HH
212	Hull less	hh
213	hulled	Hh
214	hulled	HH
215	hulled	Hh
216	hulled	Hh
217	hulled	Hh
218	hulled	Hh
220	Hull less	hh
221	Hull less	hh
222	hulled	Hh
223	Hull less	hh
224	hulled	HH
225	hulled	Hh
226	hulled	Hh
227	hulled	HH
228	Hull less	hh
229	hulled	Hh
230	hulled	Hh
231	hulled	Hh
232	hulled	Hh
233	hulled	Hh
234	hulled	Hh
235	hulled	Hh
236	hulled	Hh
237	hulled	Hh
239	hulled	Hh
240	hulled	Hh
241	hulled	Hh
242	Hull less	hh
243	hulled	Hh
244	hulled	Hh
245	Hull less	hh
246	hulled	Hh
247	Hull less	hh
248	Hull less	hh
249	hulled	Hh
250	hulled	Hh
251	hulled	Hh
252	hulled	Hh
253	hulled	HH
254	hulled	Hh
255	hulled	HH
257	Hull less	hh
258	Hull less	hh
259	hulled	HH
260	hulled	HH
261	hulled	Hh
262	hulled	Hh
263	hulled	HH
264	hulled	Hh
265	hulled	HH
266	Hull less	hh
267	hulled	Hh
268	hulled	Hh
269	hulled	HH
270	hulled	Hh
271	hulled	HH
272	hulled	Hh
273	hulled	HH
274	Hull less	hh
275	hulled	Hh
276	hulled	Hh
277	hulled	Hh
278	hulled	Hh
279	Hull less	hh
280	hulled	HH
281	hulled	Hh
282	hulled	Hh
283	hulled	Hh
284	hulled	Hh
285	hulled	Hh
287	hulled	HH
288	Hull less	hh
289	Hull less	hh
290	hulled	Hh
291	hulled	Hh
292	hulled	Hh
293	hulled	HH
294	hulled	Hh
296	hulled	Hh
297	hulled	Hh
298	Hull less	hh
299	hulled	HH
300	hulled	Hh
302	hulled	Hh
304	hulled	Hh
305	Hull less	hh
306	hulled	Hh
307	hulled	Hh
308	hulled	Hh
309	hulled	Hh
310	Hull less	hh
311	Hull less	hh
312	hulled	Hh
313	hulled	Hh
314	hulled	Hh
315	Hull less	hh
316	Hull less	hh
317	Hull less	hh
318	Hull less	hh
319	hulled	Hh
320	Hull less	hh
321	hulled	Hh
322	hulled	HH
323	hulled	HH
324	hulled	HH
325	hulled	HH
326	hulled	HH
327	Hull less	hh
328	hulled	HH
329	hulled	HH
330	Hull less	hh
331	hulled	Hh
332	Hull less	hh
333	hulled	HH
334	hulled	HH
335	Hull less	hh
336	hulled	Hh
338	hulled	Hh
339	Hull less	hh
342	hulled	Hh
343	Hull less	hh
344	hulled	HH
345	hulled	Hh
346	hulled	Hh
347	hulled	Hh
348	hulled	Hh
349	hulled	Hh
350	hulled	HH
351	hulled	HH
352	Hull less	hh
353	hulled	Hh
354	hulled	Hh
355	Hull less	hh
356	hulled	Hh
357	hulled	Hh
358	hulled	HH
359	Hull less	hh
360	hulled	Hh
361	hulled	HH
364	hulled	Hh
365	hulled	Hh
366	hulled	Hh
367	Hull less	hh
368	hulled	Hh
369	Hull less	hh
370	hulled	HH
371	hulled	Hh
372	hulled	Hh
374	hulled	Hh
376	hulled	Hh
377	Hull less	hh
378	hulled	Hh
379	Hull less	hh
380	hulled	Hh
381	hulled	HH
383	hulled	Hh
384	hulled	Hh
386	hulled	Hh
387	hulled	Hh
388	hulled	Hh
389	hulled	HH
390	hulled	HH
391	Hull less	hh
392	hulled	Hh
393	Hull less	hh
394	hulled	Hh
395	hulled	HH
396	hulled	Hh
397	hulled	HH
398	Hull less	hh
399	hulled	Hh
400	hulled	HH

## Sheet: Table S4
Table S4. The sequence data summary of RNA-seq project.
sample	raw_reads	clean_reads	clean_bases	error_rate	Q20	Q30	GC_pct
HL_10_1	46125276	45027590	6.75G	0.03	97.86	93.95	45.17
HL_10_2	45831760	44893218	6.73G	0.03	97.85	93.95	45.08
HL_10_3	47365128	46201602	6.93G	0.03	97.78	93.68	45.22
HL_20_1	45793814	44592398	6.69G	0.03	97.7	93.68	45.46
HL_20_2	47892558	46544276	6.98G	0.02	97.99	94.2	45.39
HL_20_3	46721126	45490574	6.82G	0.02	98	94.27	45.6
HL_5_1	44168514	43033356	6.46G	0.03	97.44	93.14	45.2
HL_5_2	45690210	44660964	6.7G	0.03	97.88	94.02	45.33
HL_5_3	47463574	46529738	6.98G	0.02	97.98	94.23	45.27
H_10_1	46770724	45876104	6.88G	0.03	97.91	94.07	45.21
H_10_2	48879072	47923324	7.19G	0.03	97.82	93.85	45.19
H_10_3	46411882	44868112	6.73G	0.02	97.98	94.23	45.27
H_20_1	47947200	45685104	6.85G	0.03	97.56	93.32	45.14
H_20_2	43447484	41297612	6.19G	0.03	97.65	93.6	45.26
H_20_3	46833594	44915484	6.74G	0.03	97.77	93.82	45.31
H_5_1	46294282	45148040	6.77G	0.03	97.89	94.03	45.11
H_5_2	45851598	44553354	6.68G	0.03	97.86	93.93	45.07
H_5_3	47325926	45954126	6.89G	0.03	97.87	93.95	45.12

## Sheet: Table S5
Table S5. The orthologous involved in SCW formation.
Gene ID	Orthologous	Arabidopsis gene ID
Cp4.1LG10g04690.1	AtFLA11	AT5G03170
Cp4.1LG02g12840.1	AtFLA12	AT5G60490
Cp4.1LG16g06810.1	AtPRX72	AT5G66390
Cp4.1LG13g11750.1	AtSAC1/FRA7	AT1G22620
Cp4.1LG16g02670.1	BLH6	AT4G34610
Cp4.1LG03g08700.1	C3H1	AT2G40890
Cp4.1LG05g10140.1	C4H	AT2G30490
Cp4.1LG14g04430.1	CAD3	AT4G34230
Cp4.1LG15g04800.1	CCoAOMT1	AT4G34050
	CCoAOMT7	AT4G26220
Cp4.1LG03g08920.1	CCR1	AT1G15950
Cp4.1LG12g10230.1	CesA4/IRX5	AT5G44030
Cp4.1LG00g03460.1	CesA7/IRX3	AT5G17420
Cp4.1LG20g04780.1	CesA8/IRX1	AT4G18780
Cp4.1LG04g14420.1	COBL4	AT5G15630
Cp4.1LG02g14840.1	CSE	AT1G52760
Cp4.1LG19g09600.1	CSI1	AT2G22125
Cp4.1LG03g11750.1	CTL2	AT3G16920
Cp4.1LG01g21610.1	ESK1/TBL29	AT3G55990
Cp4.1LG01g14140.1	EXO70A1	AT5G03540
Cp4.1LG16g04950.1	F8H	AT5G22940
	FRA8	AT2G28110
Cp4.1LG06g01660.1	FRA1	AT5G47820
Cp4.1LG04g01050.1	FSH1	AT4G36220
Cp4.1LG11g01550.1	GUX2	AT4G33330
Cp4.1LG01g20960.1	GUX3	AT1G77130
Cp4.1LG12g07260.1	HCT	AT5G48930
Cp4.1LG02g03720.1	I9H/IRX9L	AT1G27600
Cp4.1LG16g05410.1	IFL1/REV	AT5G60690
Cp4.1LG03g13340.1	IRX10/GUT2	AT1G27440
Cp4.1LG04g16300.1	IRX10L/GUT1	AT5G61840
Cp4.1LG19g11200.1	IRX15	AT3G50220
	IRX15L	AT5G67210
Cp4.1LG03g01800.1	IRX9	AT2G37090
Cp4.1LG17g00590.1	Kinesin-13A	AT3G16630
Cp4.1LG05g03900.1	KNAT7	AT1G62990
Cp4.1LG14g00660.1	KORRIGAN	AT5G49720
Cp4.1LG18g01310.1	LAC11	AT5G03260
Cp4.1LG17g02570.1	LBD18	AT2G45420
	LBD30	AT4G00220
Cp4.1LG11g03750.1	MAP65-8	AT1G27920
Cp4.1LG01g07290.1	MAP70-1	AT1G68060
	MAP70-5	AT4G17220
Cp4.1LG12g02320.1	MED5a/REF4	AT2G48110
	MED5b/RFR1	AT3G23590
Cp4.1LG10g04920.1	MIDD1	AT3G53350
Cp4.1LG18g08610.1	MYB103	AT1G63910
	MYB20	AT1G66230
	MYB26	AT3G13890
	MYB32	AT4G34990
	MYB4	AT4G38620
	MYB42	AT4G12350
	MYB43	AT5G16600
	MYB7	AT2G16720
	MYB85	AT4G22680
Cp4.1LG16g08960.1	MYB46	AT5G12870
Cp4.1LG20g00070.1	MYB52	AT1G17950
	MYB54	AT1G73410
Cp4.1LG16g07120.1	MYB58	AT1G16490
	MYB63	AT1G79180
Cp4.1LG12g04350.1	NST1	AT2G46770
Cp4.1LG05g07660.1	NST1	AT2G46770
	NST2	AT3G61910
Cp4.1LG11g01680.1	PARVUS	AT1G19300
Cp4.1LG17g05000.1	RHD3	AT3G13870
Cp4.1LG04g15510.1	ROP11	AT5G62880
Cp4.1LG03g16020.1	ROPGAP3	AT2G46710
Cp4.1LG06g05970.1	ROPGEF4	AT2G45890
Cp4.1LG20g05290.1	RWA2	AT3G06550
Cp4.1LG00g00720.1	SND1/NST3	AT1G32770
Cp4.1LG20g04550.1	SND2	AT4G28500
Cp4.1LG11g02270.1	WAT1	AT1G75500
Cp4.1LG04g06830.1	XND1	AT5G64530
Cp4.1LG01g16490.1	VND7	AT1G71930
Cp4.1LG00g05400.1
Cp4.1LG10g00400.1	VND1	AT2G18060
Cp4.1LG19g08980.1	VND2	AT4G36160
Cp4.1LG14g05540.1	VND5	AT1G62700
Cp4.1LG01g03800.1	VND4	AT1G12260
Cp4.1LG08g07540.1
Cp4.1LG05g02680.1	VND6	AT5G52380
Cp4.1LG15g09030.1	SMB	AT1G79580
Cp4.1LG02g09760.1	BRN2	AT4G10350
Cp4.1LG06g09740.1	BRN1	AT1G33280
Cp4.1LG00g05360.1
